# Supplementary material for: Dynamic of Circulating DNAM-1+ Monocytes and NK Cells in Patients with STEMI Following Primary Percutaneous Coronary Intervention
Source: J Cardiovasc Dev Dis. 2022 Nov 15;9(11):395. doi: 10.3390/jcdd9110395 (PMC9693248; doi:10.3390/jcdd9110395)
Supplement: Supplementary file 1 [file jcdd-09-00395-s001.zip]

Archive with 1 entries (1 files):
- jcdd-1975499-supplementary.pdf
